# Supplementary material for: Short Synthesis of Structurally Diverse N-Acylhomoserine Lactone Analogs and Discovery of Novel Quorum Quenchers Against Gram-Negative Pathogens
Source: Int J Mol Sci. 2025 Feb 19;26(4):1775. doi: 10.3390/ijms26041775 (PMC11855090; doi:10.3390/ijms26041775)
Supplement: Supplementary file 1 [file ijms-26-01775-s001.zip]

Archive with 1 entries (1 files):
- ijms-3432111-supplementary.pdf
